# Supplementary material for: Pulcherrimin protects Bacillus subtilis against oxidative stress during biofilm development
Source: NPJ Biofilms Microbiomes. 2023 Jul 19;9:50. doi: 10.1038/s41522-023-00418-z (PMC10356805; doi:10.1038/s41522-023-00418-z)
Supplement: Supplementary file 5 — Supplemental Table 3 [file 41522_2023_418_MOESM5_ESM.xlsx]

## Sheet: Sheet1
Gene name	Type	Minimum	Maximum	Length	Direction	Differential Expression Absolute Confidence	Differential Expression Confidence	Differential Expression Log2 Ratio	Differential Expression p-value
hypothetical protein CDS	Expression Difference	20614	21018	405	reverse	4.54	-4.54	-1.85088	8.16644e-07
hypothetical protein CDS	Expression Difference	21015	21347	333	reverse	3.89	-3.89	-1.82461	9.11898e-06
terminase CDS	Expression Difference	25926	27626	1701	reverse	2.92	-2.92	-1.17012	0.000155163
phage head-tail joining protein CDS	Expression Difference	21395	21733	339	reverse	0	0	-1.04183	0.0656851
terminase CDS	Expression Difference	27860	28351	492	reverse	1.65	-1.65	-0.899267	0.00348013
phage tail protein CDS	Expression Difference	19933	20583	651	reverse	0	0	-0.742233	0.0916547
hypothetical protein CDS	Expression Difference	38051	38749	699	forward	0	0	-0.733722	0.0780896
ribonuclease HI CDS	Expression Difference	62030	62497	468	forward	0	0	-0.715137	0.137305
hypothetical protein CDS	Expression Difference	62494	62730	237	forward	0	0	-0.714638	0.141285
hypothetical protein CDS	Expression Difference	28751	28930	180	reverse	0	0	-0.638777	0.172341
hypothetical protein CDS	Expression Difference	64369	68211	3843	forward	1.07	-1.07	-0.614375	0.0146012
hypothetical protein CDS	Expression Difference	69046	69255	210	forward	0	0	-0.604453	0.272959
guanylate kinase/L-type calcium channel region CDS	Expression Difference	69708	70256	549	forward	0.53	-0.53	-0.59256	0.0942147
hypothetical protein CDS	Expression Difference	49923	50429	507	forward	0.39	-0.39	-0.542048	0.171145
hypothetical protein CDS	Expression Difference	38779	39009	231	forward	0	0	-0.532195	0.262883
hypothetical protein CDS	Expression Difference	58262	58720	459	forward	0	0	-0.511276	0.265876
phage tail protein CDS	Expression Difference	12586	14250	1665	reverse	0.6	-0.6	-0.496284	0.0648465
hypothetical protein CDS	Expression Difference	28363	28734	372	reverse	0.39	-0.39	-0.495936	0.167193
hypothetical protein CDS	Expression Difference	36960	37994	1035	forward	0	0	-0.490437	0.240491
hypothetical protein CDS	Expression Difference	32712	33011	300	forward	0	0	-0.489572	0.378682
hypothetical protein CDS	Expression Difference	61569	62030	462	forward	0	0	-0.47865	0.312414
ribonucleotide-diphosphate reductase subunit beta CDS	Expression Difference	48206	49249	1044	forward	0.39	-0.39	-0.448388	0.173245
hypothetical protein CDS	Expression Difference	10240	12570	2331	reverse	0.55	-0.55	-0.422971	0.0808907
hypothetical protein CDS	Expression Difference	22055	22270	216	reverse	0	0	-0.415578	0.442033
hypothetical protein CDS	Expression Difference	57578	58102	525	reverse	0.4	-0.4	-0.407666	0.152927
hypothetical protein CDS	Expression Difference	33060	34421	1362	forward	0.37	-0.37	-0.393446	0.194441
hypothetical protein CDS	Expression Difference	68498	68872	375	forward	0	0	-0.377252	0.484381
HAD family hydrolase CDS	Expression Difference	39021	39545	525	forward	0.23	-0.23	-0.351762	0.296039
hypothetical protein CDS	Expression Difference	8166	9833	1668	reverse	0.23	-0.23	-0.318863	0.305088
hypothetical protein CDS	Expression Difference	23541	24482	942	reverse	0	0	-0.317015	0.543732
ribonucleoside-diphosphate reductase subunit alpha CDS	Expression Difference	45733	48102	2370	forward	0.19	-0.19	-0.294084	0.370097
DNA-packaging protein CDS	Expression Difference	21733	22065	333	reverse	0	0	-0.269396	0.636288
hypothetical protein CDS	Expression Difference	39550	40128	579	forward	0.18	-0.18	-0.23394	0.398762
hypothetical protein CDS	Expression Difference	4409	5386	978	reverse	0.14	-0.14	-0.231346	0.493704
thiol reductase thioredoxin CDS	Expression Difference	69415	69711	297	forward	0	0	-0.215383	0.655077
hypothetical protein CDS	Expression Difference	7678	8157	480	reverse	0.1	-0.1	-0.198094	0.557986
phage tail tape measure protein CDS	Expression Difference	14247	19331	5085	reverse	0.14	-0.14	-0.183265	0.485413
phage portal protein CDS	Expression Difference	24524	25903	1380	reverse	0.06	-0.06	-0.177703	0.637265
hypothetical protein CDS	Expression Difference	5494	6852	1359	reverse	0.05	-0.05	-0.121923	0.664738
hypothetical protein CDS	Expression Difference	19529	19855	327	reverse	0	0	-0.114147	0.840968
thiol reductase thioredoxin CDS	Expression Difference	58825	59103	279	forward	0.04	-0.04	-0.10564	0.778349
hypothetical protein CDS	Expression Difference	41509	41763	255	forward	0.04	-0.04	-0.0958192	0.761274
hypothetical protein CDS	Expression Difference	7122	7391	270	reverse	0.04	-0.04	-0.0783001	0.798239
site-specific integrase CDS	Expression Difference	36129	36701	573	reverse	0.04	-0.04	-0.0694865	0.812386
hypothetical protein CDS	Expression Difference	6824	7120	297	reverse	0.03	-0.03	-0.049393	0.867663
hypothetical protein CDS	Expression Difference	63801	64253	453	forward	0	0	-0.0416597	0.928689
hypothetical protein CDS	Expression Difference	40168	40944	777	forward	0.03	-0.03	-0.0401208	0.882219
hypothetical protein CDS	Expression Difference	9851	10243	393	reverse	0	0	-0.0286222	0.953423
nucleoside 2-deoxyribosyltransferase CDS	Expression Difference	43351	43872	522	forward	0.02	-0.02	-0.024703	0.938199
RNA polymerase subunit sigma-70 CDS	Expression Difference	71324	71923	600	forward	0.01	0.01	0.00541519	0.978927
hypothetical protein CDS	Expression Difference	62827	63801	975	forward	0.01	0.01	0.0192108	0.954328
hypothetical protein CDS	Expression Difference	43869	44231	363	forward	0	0	0.0231924	0.956603
hypothetical protein CDS	Expression Difference	29137	29457	321	forward	0.02	0.02	0.0357614	0.928519
hypothetical protein CDS	Expression Difference	55561	55764	204	forward	0	0	0.0370975	0.945919
cell wall-binding protein CDS	Expression Difference	34570	35091	522	forward	0.03	0.03	0.041048	0.859121
hypothetical protein CDS	Expression Difference	40947	41276	330	forward	0.04	0.04	0.0625973	0.802752
flavodoxin CDS	Expression Difference	49251	49676	426	forward	0.04	0.04	0.074482	0.827781
hypothetical protein CDS	Expression Difference	51160	52212	1053	forward	0.04	0.04	0.0830526	0.77747
hypothetical protein CDS	Expression Difference	54460	55500	1041	forward	0.04	0.04	0.116201	0.768092
hypothetical protein CDS	Expression Difference	61065	61376	312	forward	0.04	0.04	0.124099	0.767945
hypothetical protein CDS	Expression Difference	83484	83813	330	forward	0.04	0.04	0.132623	0.684251
hypothetical protein CDS	Expression Difference	7433	7639	207	reverse	0.04	0.04	0.138751	0.718081
hypothetical protein CDS	Expression Difference	44320	44559	240	forward	0	0	0.140704	0.765322
hypothetical protein CDS	Expression Difference	2247	2663	417	reverse	0.14	0.14	0.165066	0.487943
hypothetical protein CDS	Expression Difference	42749	43276	528	forward	0.06	0.06	0.167453	0.629361
hypothetical protein CDS	Expression Difference	55754	57505	1752	forward	0.14	0.14	0.19584	0.455387
hypothetical protein CDS	Expression Difference	95	853	759	forward	0.14	0.14	0.221848	0.468476
hypothetical protein CDS	Expression Difference	2675	4294	1620	reverse	0.18	0.18	0.241568	0.387249
hypothetical protein CDS	Expression Difference	52788	54380	1593	forward	0.14	0.14	0.286699	0.444536
hypothetical protein CDS	Expression Difference	42042	42251	210	forward	0.19	0.19	0.310507	0.372096
hypothetical protein CDS	Expression Difference	52303	52791	489	forward	0	0	0.312104	0.49343
hypothetical protein CDS	Expression Difference	30922	31761	840	reverse	0.37	0.37	0.314982	0.2081
hypothetical protein CDS	Expression Difference	35756	36091	336	reverse	0.19	0.19	0.341955	0.351636
hypothetical protein CDS	Expression Difference	59172	59732	561	forward	0.37	0.37	0.363374	0.206612
hypothetical protein CDS	Expression Difference	70253	70810	558	forward	0.19	0.19	0.380195	0.342835
DNA topoisomerase CDS	Expression Difference	76604	78520	1917	forward	0.53	0.53	0.40497	0.0880017
hypothetical protein CDS	Expression Difference	75627	76490	864	forward	0.47	0.47	0.452931	0.116208
hypothetical protein CDS	Expression Difference	35225	35467	243	reverse	0.44	0.44	0.477764	0.131988
hypothetical protein CDS	Expression Difference	44628	45662	1035	forward	0.37	0.37	0.514637	0.206119
aspartate phosphatase CDS	Expression Difference	29607	30770	1164	forward	0.6	0.6	0.536144	0.0681482
hypothetical protein CDS	Expression Difference	80745	81656	912	forward	0.95	0.95	0.547286	0.0226454
thymidine kinase CDS	Expression Difference	74206	74793	588	forward	0.44	0.44	0.555673	0.134296
hypothetical protein CDS	Expression Difference	73874	74089	216	forward	0.6	0.6	0.587949	0.0608651
DNA topoisomerase CDS	Expression Difference	78641	80635	1995	forward	1	1	0.612415	0.0185356
hypothetical protein CDS	Expression Difference	83914	84192	279	forward	0.53	0.53	0.659434	0.0966995
IS5/IS1182 family transposase CDS	Expression Difference	842	1128	287	reverse	0.69	0.69	0.671163	0.0463623
hypothetical protein CDS	Expression Difference	82067	82288	222	forward	0	0	0.687592	0.188166
hypothetical protein CDS	Expression Difference	22372	23520	1149	reverse	0.7	0.7	0.795184	0.0430526
hypothetical protein CDS	Expression Difference	74774	75268	495	forward	2.74	2.74	0.841235	0.000259787
hypothetical protein CDS	Expression Difference	73301	73582	282	forward	3.01	3.01	0.842929	0.000111026
hypothetical protein CDS	Expression Difference	82947	83222	276	forward	0	0	0.952314	0.0341417
hypothetical protein CDS	Expression Difference	72477	73304	828	forward	3.89	3.89	1.00358	7.3897e-06
hypothetical protein CDS	Expression Difference	81709	82002	294	forward	5.5	5.5	1.37323	4.56835e-08
hypothetical protein CDS	Expression Difference	1276	1899	624	reverse	3.39	3.39	1.41802	4.09682e-05
hypothetical protein CDS	Expression Difference	82499	82957	459	forward	3.62	3.62	1.5807	2.07967e-05
hypothetical protein CDS	Expression Difference	50528	50914	387	forward	4.31	4.31	1.76859	2.09145e-06
